# Supplementary material for: Transcriptional Network in Colletotrichum gloeosporioides Mutants Lacking Msb2 or Msb2 and Sho1
Source: J Fungi (Basel). 2022 Feb 21;8(2):207. doi: 10.3390/jof8020207 (PMC8878819; doi:10.3390/jof8020207)
Supplement: Supplementary file 1 [file jof-08-00207-s001.zip]

Archive with 1 entries (1 files):
- jof-1581818-supplementary.pdf
